# Supplementary material for: Asparagus Fructans as Emerging Prebiotics
Source: Foods. 2022 Dec 23;12(1):81. doi: 10.3390/foods12010081 (PMC9818401; doi:10.3390/foods12010081)
Supplement: Supplementary file 1 [file foods-12-00081-s001.zip]

Archive with 1 entries (1 files):
- foods-2074523-supplementary.pdf
